# Supplementary material for: The Assessment of the Reliability and Validity of the Polish Version of the Adult Vaccine Hesitancy Scale (PL-aVHS) in the Context of Attitudes toward COVID-19 Vaccination
Source: Vaccines (Basel). 2022 Oct 6;10(10):1666. doi: 10.3390/vaccines10101666 (PMC9609930; doi:10.3390/vaccines10101666)
Supplement: Supplementary file 1 [file vaccines-10-01666-s001.zip]

Archive with 1 entries (1 files):
- vaccines-1922491-supplementary.pdf
